# Supplementary material for: Metabolic impairments associated with type 2 diabetes mellitus and the potential effects of exercise therapy: An exploratory randomized trial based on untargeted metabolomics
Source: PLoS One. 2024 Mar 22;19(3):e0300593. doi: 10.1371/journal.pone.0300593 (PMC10959348; doi:10.1371/journal.pone.0300593)
Supplement: S1 Data — (XLSX) [file pone.0300593.s009.xlsx]

## Sheet: basic information
	general information			Medications			comorbidities		BMI
No.	gender	age	T2DM durarion	metformin	antihypertensives	sulfonylurea	Hypertension	Hyperlipidemia
TC3	female	70	6						22.68
TC7	female	56	3						23.3401
TC1	female	64	10	√				√	22.2137
TC4	male	64	18	√					28.3874
TC6	male	63	3			√			22.0386
TC2	male	60	18	√					22.8374
TC5	male	71	2		√		√		27.2899
TC8	female	68	7		√	√	√	√	27.5482
TC9	male	65	3	√					20.7967
TC10	male	74	17						23.5304
WK1	female	76	5			√			27.4077
WK2	male	63	20			√			18.2185
WK3	male	67	3			√			20.3074
WK4	male	71	9	√	√		√	√	28.2284
WK8	female	62	5	√					21.3593
WK5	male	70	22						23.7118
WK6	female	61	16	√					23.03
WK7	female	61	3	√					23.7253
WK10	male	66	4						18.8092
WK9	female	73	20	√					28.0957
HC3	male	55							25.1808
HC4	male	53							22.1297
HC1	female	50							19.052
HC2	female	49							20.8209
HC5	female	70							16.5607
HC6	male	62							24.5578
HC7	male	54							22
HC8	male	57							22.7694
HC9	male	59							23.2335
HC10	male	66							24.3824
HC11	female	48							22.5069

## Sheet: biochemical indexes
	Before intervention									After intervention
No.	FBG (mmol/L)	HbA1c(%)	TCh (mmol/L)	ALT (unit/L)	AST (unit/L)	Serum creatine (μmol/L)	Serum uric acid (μmol/L)			FBG (mmol/L)	HbA1c(%)	TCh (mmol/L)	ALT (unit/L)	AST (unit/L)	Serum creatine (μmol/L)	Serum uric acid (μmol/L)
T1	8.98	6.5	5.84	24	27	53	462			7.55	7	5.72	19	21	65.2	535
T2	6.35	6	4.76	11	22	62.5	355			5.26	6.1	4.41	14	22	61.9	496
T3	7.53	6.2	4.59	34	23	56.8	319			7.74	7.5	8.02	24	23	62.8	331
T4	8.81	8.1	4.71	18	20	65.5	400			7.21	7.8	4.12	22	27	62.2	510
T5	7.93	6.7	5.36	12	16	62.7	413			7.73	6.9	6.15	11	18	72	413
T6	5.29	5.2	4.57	24	39	77.4	471			5.75	5.8	3.78	15	19	80.1	554
T7	10.22	9.5	4.03	22	15	56.9	257			10.76	10.5	4.63	28	18	56.9	435
T8	11.64	8	5.14	35	30	80.9	313			6.18	5.9	5.43	22	24	68	420
T9	6.56	6.2	4.87	15	19	68.7	295			6.4	6.3	4.93	15	21	69.6	/
T10	7.94	7	2.82	31	24	90.5	475			7.89	6.6	3.48	62	39	80.7	467
WK1	6.34	6.3	3.07	17	22	70.6	367			6.7	5.9	2.23	20	23	67.8	354
WK2	8	10.5	4.68	14	14	64.4	309			6.89	8.9	4.16	13	16	61.3	361
WK3	5.88	5.8	4.49	13	20	63	394			7.4	5.9	4.68	11	18	55	344
WK4	14.07	12.1	3.34	23	22	59.2	366			6.77	8.3	4.95	19	25	60.6	360
WK5	8.13	6.7	4.98	24	22	38.6	298			6.89	6.4	4.25	26	23	43	308
WK6	5.24	5.8	4.22	20	25	113.5	447			5.12	5.6	3	30	56	100.8	434
WK7	8.6	6.7	5.59	28	25	53.8	413			8.65	6.8	5.11	20	37	54	373
WK8	5.85	5.5	6.07	32	22	41.3	309			5.37	6.1	6.82	6	18	50.4	423
WK9	6.5	5.9	4.36	21	22	78.9	238			6.16	6.3	/	/	/		/
WK10	6.78	6.2	2.75	15	19	69.4	420			/	/	/	/	/		/
HC1	5.17	5.3	0.3	42	29	82.1	461
HC2	5.28	4.3	4.36	14	21	61	384
HC3	5.56	5.5	3.83	26	20	47.3	263
HC4	4.61	5.1	6.3	10	20	58	291
HC5	4.83	5	5.09	16	25	64.3	240
HC6	5.18	5.6	6.13	17	28	83.8	430
HC7	4.74	5.5	4.74	18	21	55.5	311
HC8	4.57	5.2	4.06	20	20	58.5	382
HC9	5.08	5.3	5.11	22	29	65.3	392
HC10	5.1	5.3	4.22	7	20	79	294
HC11	4.98	5.4	5.32	18	22	49.6	283
